# Supplementary material for: In Situ Facile Synthesis of Low-Cost Biogenic Eggshell-Derived Nanohydroxyapatite/Chitosan Biocomposites for Orthopedic Implant Applications
Source: Nanomaterials (Basel). 2022 Dec 4;12(23):4302. doi: 10.3390/nano12234302 (PMC9739235; doi:10.3390/nano12234302)
Supplement: Supplementary file 1 [file nanomaterials-12-04302-s001.zip]

Archive with 1 entries (1 files):
- nanomaterials-2043091-supplementary.pdf
